# Supplementary material for: Molecular characteristics of fluoroquinolone-resistant Escherichia coli isolated from suckling piglets with colibacillosis
Source: BMC Microbiol. 2022 Sep 15;22:216. doi: 10.1186/s12866-022-02632-9 (PMC9476276; doi:10.1186/s12866-022-02632-9)
Supplement: Supplementary file 3 — Additional file 3: Table S2. History of samples and isolates separated from each sample. [file 12866_2022_2632_MOESM3_ESM.xlsx]

## Sheet: Sheet2
Table S2. History of samples and isolates separated from each sample
Sample	Ages	Area	Isolate	Hemolysis	O-typing	Plasmid-mediated quinolone resistance gene
Sample-15	Suckling	Gyeongsangnam-do	SSC-1	Hemolysis	O147
Sample-21	Suckling	Gyeongsangbuk-do	SSC-2	Hemolysis	O157
Sample-30	Suckling	Chungcheongnam-do	SSC-3	Hemolysis	O149
Sample-31	Suckling	Gyeongsangnam-do	SSC-4	Hemolysis	O149
Sample-58	Suckling	Gyeongsangbuk-do	SSC-7	Non-hemolysis	O116
Sample-69	Suckling	Chungcheongnam-do	SSC-8	Non-hemolysis	O27	qepA
Sample-71	Suckling	Chungcheongnam-do	SSC-10	Non-hemolysis	O27
Sample-72	Suckling	Chungcheongnam-do	SSC-11	Non-hemolysis	O101
Sample-73	Suckling	Chungcheongbuk-do	SSC-12	Non-hemolysis	O127
Sample-74	Suckling	Gyeongsangbuk-do	SSC-13	Hemolysis	O119
Sample-75	Suckling	Gyeongsangbuk-do	SSC-14	Hemolysis	O8
Sample-80	Suckling	Gyeongsangbuk-do	SSC-15	Non-hemolysis	NT
Sample-86	Suckling	Gyeonggi-do	SSC-16	Non-hemolysis	O78
Sample-89	Suckling	Gyeonggi-do	SSC-17	Non-hemolysis	O101
Sample-92	Suckling	Gyeonggi-do	SSC-19	Non-hemolysis	O167
Sample-93	Suckling	Gyeonggi-do	SSC-20	Non-hemolysis	O167
Sample-94	Suckling	Gyeonggi-do	SSC-21	Non-hemolysis	O101
Sample-97	Suckling	Gyeonggi-do	SSC-22	Non-hemolysis	NT
Sample-98	Suckling	Gyeonggi-do	SSC-23	Non-hemolysis	O159	qepA
Sample-115	Suckling	Gyeongsangnam-do	SSC-26	Non-hemolysis	O11
Sample-117	Suckling	Jeju-do	SSC-27	Non-hemolysis	O11
Sample-144	Suckling	Chungcheongnam-do	SSC-28	Non-hemolysis	O127
Sample-196	Suckling	Gyeonggi-do	SSC-29	Hemolysis	O149	aac(6’)-Ib
Sample-208	Suckling	Chungcheongnam-do	SSC-30	Hemolysis	O127	aac(6’)-Ib
Sample-214	Suckling	Jeollanam-do	SSC-31	Hemolysis	O149	aac(6’)-Ib
Sample-217	Suckling	Gyeonggi-do	SSC-32	Hemolysis	O149
Sample-224	Suckling	Chungcheongnam-do	SSC-33	Hemolysis	NT	aac(6’)-Ib
Sample-227	Suckling	Gyeongsangbuk-do	SSC-34	Non-hemolysis	NT
Sample-228	Suckling	Gyeonggi-do	SSC-35	Non-hemolysis	O2	qnrS
Sample-229	Suckling	Chungcheongnam-do	SSC-36	Hemolysis	NT
Sample-233	Suckling	Gyeongsangnam-do	SSC-37	Hemolysis	O149	aac(6’)-Ib
Sample-234	Suckling	Gyeonggi-do	SSC-38	Hemolysis	O149	aac(6’)-Ib
Sample-238	Suckling	Chungcheongnam-do	SSC-39	Non-hemolysis	O149
Sample-243	Suckling	Chungcheongbuk-do	SSC-40	Hemolysis	NT
Sample-245	Suckling	Chungcheongnam-do	SSC-41	Non-hemolysis	O149	aac(6’)-Ib
Sample-246	Suckling	Gyeonggi-do	SSC-42	Hemolysis	O149	qnrS
Sample-250	Suckling	Chungcheongbuk-do	SSC-43	Hemolysis	NT
Sample-251	Suckling	Jeju-do	SSC-44	Hemolysis	O149
Sample-447	Suckling	Gangwon-do	SSC-45	Hemolysis	O149
Sample-456	Suckling	Chungcheongnam-do	SSC-46	Non-hemolysis	O8
Sample-938	Suckling	Gyeongsangnam-do	SSC-47	Non-hemolysis	O14	qnrS
Sample-949	Suckling	Gyeongsangnam-do	SSC-48	Non-hemolysis	O182
Sample-1070	Suckling	Jeollanam-do	SSC-49	Hemolysis	O9
